# Supplementary material for: A new case of an Holarctic element in the Colombian Andes: first record of Cordyla Meigen (Diptera, Mycetophilidae) from the Neotropical region
Source: Zookeys. 2015 Sep 16;(520):87–108. doi: 10.3897/zookeys.520.6142 (PMC4591723; doi:10.3897/zookeys.520.6142)
Supplement: XML Treatment for Cordyla monticola [file zookeys.520.6142-treatment1.xml]

<!DOCTYPE tp:taxon-treatment
  PUBLIC "-//TaxonX//DTD Taxonomic Treatment Publishing DTD v0 20100105//EN" "tax-treatment-NSO.dtd">
<tp:taxon-treatment xmlns:tp="http://www.plazi.org/taxpub"><tp:treatment-meta><kwd-group><label>Taxon classification</label><kwd><named-content content-type="kingdom">Animalia</named-content></kwd><kwd><named-content content-type="order">Diptera</named-content></kwd><kwd><named-content content-type="family">Mycetophilidae</named-content></kwd></kwd-group><mixed-citation publication-type="journal"><person-group><name><surname>Kurina</surname><given-names>Olavi</given-names></name><name><surname>Oliveira</surname><given-names>Sarah Siqueira</given-names></name></person-group><article-title>A new case of an Holarctic element in the Colombian Andes: first record of <italic><tp:taxon-name><tp:taxon-name-part taxon-name-part-type="genus">Cordyla</tp:taxon-name-part></tp:taxon-name></italic> Meigen (<tp:taxon-name><tp:taxon-name-part taxon-name-part-type="order">Diptera</tp:taxon-name-part></tp:taxon-name>, <tp:taxon-name><tp:taxon-name-part taxon-name-part-type="family">Mycetophilidae</tp:taxon-name-part></tp:taxon-name>) from the Neotropical region</article-title><source>Zookeys</source><day>16</day><month>9</month><year>2015</year><volume>2015</volume><issue>520</issue><fpage>87</fpage><lpage>108</lpage><pub-id pub-id-type="doi">10.3897/zookeys.520.6142</pub-id></mixed-citation></tp:treatment-meta><tp:nomenclature><tp:taxon-name>
                        <tp:taxon-name-part taxon-name-part-type="genus">Cordyla</tp:taxon-name-part>
                        <tp:taxon-name-part taxon-name-part-type="species">monticola</tp:taxon-name-part>
                        <object-id xmlns:xlink="http://www.w3.org/1999/xlink" content-type="zoobank" xlink:type="simple">http://zoobank.org/7A0180A6-F306-4E8D-B566-89853152F6AA</object-id>
                    </tp:taxon-name><tp:taxon-status xmlns:xlink="http://www.w3.org/1999/xlink" xlink:type="simple">sp. n.</tp:taxon-status><xref ref-type="fig" rid="F1">Figs 1–2</xref><xref ref-type="fig" rid="F2">, 3–7</xref><xref ref-type="fig" rid="F3">, 8–9</xref><xref ref-type="fig" rid="F13">, 38</xref></tp:nomenclature><tp:treatment-sec sec-type="type material"><title>Type material.</title><p><italic>Holotype.</italic> ♂, COLOMBIA, Boyacá / SFF Iguaque El Níspero / <named-content xmlns:xlink="http://www.w3.org/1999/xlink" content-type="dwc:verbatimCoordinates" xlink:type="simple">05°38'N 73°31'W</named-content> 2730 m / Malaise 2 07-21.xii.2001 / P. Reina Leg. M. 2585 [<abbrev xmlns:xlink="http://www.w3.org/1999/xlink" content-type="institution" xlink:title="Instituto de Investigación de Recursos Biológicos Alexander von Humboldt, Villa de Leyva, Boyacá, Colombia" xlink:type="simple">IAvH</abbrev>]. <italic>Paratype.</italic> 1♂, same as holotype [<abbrev xmlns:xlink="http://www.w3.org/1999/xlink" content-type="institution" xlink:title="Museu de Zoologia da Universidade de São Paulo, São Paulo, Brazil" xlink:type="simple">MZUSP</abbrev>].</p></tp:treatment-sec><tp:treatment-sec sec-type="Description"><title>Description.</title><p><bold>Male</bold> (Fig. <xref ref-type="fig" rid="F1">1</xref>). Total length 4.1–4.6, 4.4 [4.6] mm (n=2).</p><fig id="F1" position="float" orientation="portrait"><label>Figures 1–2.</label><caption><p><italic><tp:taxon-name><tp:taxon-name-part taxon-name-part-type="genus">Cordyla</tp:taxon-name-part> <tp:taxon-name-part taxon-name-part-type="species">monticola</tp:taxon-name-part></tp:taxon-name></italic> sp. n. <bold>1</bold> male habitus <bold>2</bold> head with antennae and maxillary palpi, closer view. Scale bars: 1 mm (<bold>1</bold>) and 0.2 mm (<bold>2</bold>).</p></caption><graphic xmlns:xlink="http://www.w3.org/1999/xlink" xlink:href="zookeys-520-087-g001.jpg" position="float" orientation="portrait" xlink:type="simple" id="oo_56911.jpg"/></fig><p><bold>Head</bold> (Fig. <xref ref-type="fig" rid="F1">2</xref>) dark yellow, mouthparts pale. Two ocelli encircled by brown areas, close to compound eyes. All three visible palpal segments (Fig. <xref ref-type="fig" rid="F1">2</xref>) setose, swollen antepenultimate segment dark brown, succeeding segments pale. 4<sup>th</sup> segment slightly widening apically, 5<sup>th</sup> segment apically tapering. Swollen palpal segment 1.6 times as long as broad medially from lateral view, and 1.1–1.3, 1.2 [1.1] times as long as height of compound eye. Ratios of three apical palpomeres 1.0: 0.9: 0.9. Antenna yellow with 2+13 segments. Scape and pedicel with brown setae, flagellum with somewhat paler setosity. Scape elongate cup-shaped, 1.7–2.2, 2.0 [2.2] times as long as wide apically. Pedicel cup-shaped, 0.9 times as long as wide apically. Flagellomeres rectangular, about twice as wide as long. Apical flagellomere conical, about 1.6 times as long as wide basally. <bold>Thorax</bold> yellow, mesonotum medially, laterotergite and mediotergite somewhat darker. Hind margin of laterotergite narrowly brown. Anterior part of mesepimeron with a dark brown patch leaving anteroapical margin yellow. Haltere with pale knob, and basally pale and apically yellow stem. All setosity on thorax brown. Scutum entirely covered with decumbent setae, scutellum with setae including two pairs of marginal bristles, laterals shorter than internals. Antepronotum with setae including 6–8 [8] bristles, proepisternum with setae including 6–8 [8] bristles. Anepisternum with 2–4 [4] bristles at hind margin and with ca. 50 setae on its upper two thirds. Mesepimeron and katepisternum bare. Laterotergite with 5–6 [6] bristles and ca. 20 setae on upper half. Mediotergite bare. Metepisternum with 5–7 [7] bristles and ca. 10 setae. <bold>Wing</bold> with yellowish tinge, cell R1 somewhat darker. Length 3.1 [3.1] mm (n=2). Ratio of length to width 2.5–2.6, 2.6 [2.6]. All veins light brown. Radial veins seem darker because of setae on both surfaces; other veins bare. Crossvein r-m apically disjunct. M1+2 3.5–3.7, 3.6 [3.7] times as long as r-m. M2 not reaching wing margin, broken 0.4–0.8, 0.6 [0.4] times of M1+2 length before it. Posterior fork begins clearly before anterior fork, at the middle of M1+2. <bold>Legs</bold> yellow, hind femora infuscated at apical fourth. Tarsi seem darker because of dense brown setae. Hind coxa with 4 [4] posterolateral bristles basally, with 0–2 [2] posterior bristles apically, and with ca. 30 weaker setae along posterolateral margin. Ratio of femur to tibia for fore-, mid- and hind legs: 1.5; 1.1; 1.0. Ratio tibia to first tarsomere for fore-, mid- and hind legs: 1.0; 1.2; 1.4. Fore-tibia with a spur about 0.5 of fore basitarsus; mid-tibia with anterior spur about 0.3–0.4, 0.4 [0.3] and with posterior spur about 0.6–0.7, 0.7 [0.6] of mid basitarsus; hind tibia with anterior spur about 0.5–0.6, 0.6 [0.5] and with posterior spur about 0.6–0.7, 0.7 [0.6] of hind basitarsus. <bold>Abdomen</bold> with first segment dorsally and laterally light brown and ventrally yellow. 2–4 segments dorsally brown with anterior and posterior margins yellowish, and laterally and ventrally yellowish; succeeding segments brownish. <bold>Terminalia</bold> (Figs <xref ref-type="fig" rid="F2">3</xref>–<xref ref-type="fig" rid="F3">9</xref>) with gonocoxite basally yellow and apically brownish; gonostylus brownish; sternite 8 seems brownish because of dense setosity. Basal two thirds of sternite 8 cylindrical, apical third tapering, apex truncated. Basal third of sternite 8 membranous and bare, apical setae stronger than other setae. Gonocoxite slightly oblong, with broad ventral incision more than half of gonocoxite height. Ventral incision of gonocoxite with apically pointed basal projection about one third height of incision. Ventral medial margin of gonocoxite angular. Dorsal medial margin of gonocoxite simple. Cerci setose, clearly separated, basally wide, well tapering apically and protruding over gonocoxite. Basal half of gonocoxite bare, apical half with strong bristles. Dorsal branch of gonostylus rectangular, apically rounded, with a medially situated sclerotized comb of about half height of branch on its ventral surface. Apical setae somewhat stronger, deviating from other setosity of the branch. Dorsal branch of gonostylus with an indistinct basal tubercle on its ventral surface, close to base of medial branch. Ventral branch of gonostylus bare, subequal to dorsal branch, with serrated lateral margin and medially drawn out to a distinct lobe. The apical third of ventral branch is well tapering in ventral view. Medial branch of gonostylus divided at apical two thirds into two subequal lobes: ventral lobe rectangular, apically truncated, bearing 9-10 setae on its ventral part; dorsal lobe beak-shaped with two setae subapically on its ventral margin. Epiproct rounded with small setulae that arise in lines of 4 to 8 from small ridges. Hypoproct bowl-shaped with well-outlined lateral shoulders.</p><fig id="F2" position="float" orientation="portrait"><label>Figures 3–7.</label><caption><p><italic><tp:taxon-name><tp:taxon-name-part taxon-name-part-type="genus">Cordyla</tp:taxon-name-part> <tp:taxon-name-part taxon-name-part-type="species">monticola</tp:taxon-name-part></tp:taxon-name></italic> sp. n., male terminalia. <bold>3</bold> ventral view <bold>4</bold> lateral view <bold>5</bold> dorsal view <bold>6</bold> sternite VIII, ventral view <bold>7</bold> hypoproct, ventral view. Scale bars: 0.1 mm (<bold>3, 4, 5, 6</bold>) and 0.05 mm (<bold>7</bold>). Abbreviations: <abbrev xmlns:xlink="http://www.w3.org/1999/xlink" xlink:type="simple">cerc<def><p> = cercus</p></def></abbrev>; <abbrev xmlns:xlink="http://www.w3.org/1999/xlink" xlink:type="simple">epi<def><p> = epiproct</p></def></abbrev>; <abbrev xmlns:xlink="http://www.w3.org/1999/xlink" xlink:type="simple">gc<def><p> = gonocoxite</p></def></abbrev>; <abbrev xmlns:xlink="http://www.w3.org/1999/xlink" xlink:type="simple">gst d<def><p> = dorsal branch of gonostylus</p></def></abbrev>; <abbrev xmlns:xlink="http://www.w3.org/1999/xlink" xlink:type="simple">gst v<def><p> = ventral branch of gonostylus</p></def></abbrev>; <abbrev xmlns:xlink="http://www.w3.org/1999/xlink" xlink:type="simple">hyp<def><p> = hypoproct</p></def></abbrev>; <abbrev xmlns:xlink="http://www.w3.org/1999/xlink" xlink:type="simple">st VIII<def><p> = sternite VIII</p></def></abbrev>.</p></caption><graphic xmlns:xlink="http://www.w3.org/1999/xlink" xlink:href="zookeys-520-087-g002.jpg" position="float" orientation="portrait" xlink:type="simple" id="oo_56912.jpg"/></fig><fig id="F3" position="float" orientation="portrait"><label>Figures 8–9.</label><caption><p><italic><tp:taxon-name><tp:taxon-name-part taxon-name-part-type="genus">Cordyla</tp:taxon-name-part> <tp:taxon-name-part taxon-name-part-type="species">monticola</tp:taxon-name-part></tp:taxon-name></italic> sp. n., gonostylus. <bold>8</bold> internal view <bold>9</bold> lobes of medial branch of gonostylus. Scale bars: 0.1 mm (<bold>8</bold>) and 0.05 (<bold>9</bold>). Abbreviations: <abbrev xmlns:xlink="http://www.w3.org/1999/xlink" xlink:type="simple">gst d<def><p> = dorsal branch of gonostylus</p></def></abbrev>; <abbrev xmlns:xlink="http://www.w3.org/1999/xlink" xlink:type="simple">gst m<def><p> = medial branch of gonostylus</p></def></abbrev>; <abbrev xmlns:xlink="http://www.w3.org/1999/xlink" xlink:type="simple">gst v<def><p> = ventral branch of gonostylus</p></def></abbrev>.</p></caption><graphic xmlns:xlink="http://www.w3.org/1999/xlink" xlink:href="zookeys-520-087-g003.jpg" position="float" orientation="portrait" xlink:type="simple" id="oo_56913.jpg"/></fig><p><bold>Female.</bold> Unknown.</p></tp:treatment-sec><tp:treatment-sec sec-type="Biology"><title>Biology.</title><p>Unknown.</p></tp:treatment-sec><tp:treatment-sec sec-type="Etymology"><title>Etymology.</title><p>The species is named to indicate its occurrence at high altitude (2730 m a.s.l.): Latin <italic>monticola</italic> means “mountain dweller”. The specific epithet is noun in apposition.</p></tp:treatment-sec><tp:treatment-sec sec-type="Comments"><title>Comments.</title><p>The paratype has seemingly 14 flagellar segments at one side, caused by an aberrantly divided apical one. This, as well as partial fusion of some flagellar segments unilaterally, is common and frequently observed in the Palaearctic specimens of the genus (OK <italic>pers. obs.</italic>). According to the structure of male terminalia, especially in <!--PageBreak-->having the medial branch of the gonostylus divided into two subequal lobes, the species belongs to the <italic><tp:taxon-name><tp:taxon-name-part taxon-name-part-type="genus">Cordyla</tp:taxon-name-part> <tp:taxon-name-part taxon-name-part-type="species">murina</tp:taxon-name-part></tp:taxon-name></italic> species-group as defined by <xref ref-type="bibr" rid="B9">Kurina (2001)</xref>. Within the group, <italic><tp:taxon-name><tp:taxon-name-part taxon-name-part-type="genus">Cordyla</tp:taxon-name-part> <tp:taxon-name-part taxon-name-part-type="species">monticola</tp:taxon-name-part></tp:taxon-name></italic> sp. n. shares a 13-segmented flagellum and brown to dark brown swollen antepenultimate palpal segment with two Palaearctic (viz. <italic><tp:taxon-name><tp:taxon-name-part taxon-name-part-type="genus">Cordyla</tp:taxon-name-part> <tp:taxon-name-part taxon-name-part-type="species">semiflava</tp:taxon-name-part></tp:taxon-name></italic> Staeger, 1840 and <italic><tp:taxon-name><tp:taxon-name-part taxon-name-part-type="genus">Cordyla</tp:taxon-name-part> <tp:taxon-name-part taxon-name-part-type="species">borealisa</tp:taxon-name-part></tp:taxon-name></italic> Wu in Wu &amp; Zheng, 2000) and three Nearctic (<italic><tp:taxon-name><tp:taxon-name-part taxon-name-part-type="genus">Cordyla</tp:taxon-name-part> <tp:taxon-name-part taxon-name-part-type="species">manca</tp:taxon-name-part></tp:taxon-name></italic> Johannsen, 1912, <italic><tp:taxon-name><tp:taxon-name-part taxon-name-part-type="genus">Cordyla</tp:taxon-name-part> <tp:taxon-name-part taxon-name-part-type="species">scita</tp:taxon-name-part></tp:taxon-name></italic> Johannsen, 1912 and <italic><tp:taxon-name><tp:taxon-name-part taxon-name-part-type="genus">Cordyla</tp:taxon-name-part> <tp:taxon-name-part taxon-name-part-type="species">gracilis</tp:taxon-name-part></tp:taxon-name></italic> Fisher, 1938) species. <italic><tp:taxon-name><tp:taxon-name-part taxon-name-part-type="genus">Cordyla</tp:taxon-name-part> <tp:taxon-name-part taxon-name-part-type="species">semiflava</tp:taxon-name-part></tp:taxon-name></italic>, <italic><tp:taxon-name><tp:taxon-name-part taxon-name-part-type="genus">Cordyla</tp:taxon-name-part> <tp:taxon-name-part taxon-name-part-type="species">borealisa</tp:taxon-name-part></tp:taxon-name></italic> and <italic><tp:taxon-name><tp:taxon-name-part taxon-name-part-type="genus">Cordyla</tp:taxon-name-part> <tp:taxon-name-part taxon-name-part-type="species">manca</tp:taxon-name-part></tp:taxon-name></italic> have the sternite VIII subapically remarkably <!--PageBreak-->constricted, while it is smoothly tapering in <italic><tp:taxon-name><tp:taxon-name-part taxon-name-part-type="genus">Cordyla</tp:taxon-name-part> <tp:taxon-name-part taxon-name-part-type="species">monticola</tp:taxon-name-part></tp:taxon-name></italic> sp. n. The shape of the lobes of medial branch of the gonostylus and the hypoproct are different from those in all species of the group.</p><!--PageBreak--></tp:treatment-sec><tp:treatment-sec><!--Section generated to contain objects referenced in tp:taxon-treatment.--><fig id="F13" position="float" orientation="portrait"><label>Figure 38.</label><caption><p>Collecting localities of <italic><tp:taxon-name><tp:taxon-name-part taxon-name-part-type="genus">Cordyla</tp:taxon-name-part></tp:taxon-name></italic> species in Colombian Andes. <bold>1</bold> “Parque Nacional Natural Farralones de Cali” <bold>2</bold> “Santuario de Flora y Fauna Otún Quimbaya” <bold>3</bold> “Santuario de Flora y Fauna Iguaque”.</p></caption><graphic xmlns:xlink="http://www.w3.org/1999/xlink" xlink:href="zookeys-520-087-g013.jpg" position="float" orientation="portrait" xlink:type="simple" id="oo_56923.jpg"/></fig></tp:treatment-sec><ref-list><ref id="B9"><mixed-citation xmlns:xlink="http://www.w3.org/1999/xlink" xlink:type="simple"><person-group><name name-style="western"><surname>Kurina</surname><given-names>O</given-names></name></person-group> (<year>2001</year>) <article-title>On the identification of Palaearctic species in the genus <italic><tp:taxon-name><tp:taxon-name-part taxon-name-part-type="genus">Cordyla</tp:taxon-name-part></tp:taxon-name></italic> Meigen (<tp:taxon-name><tp:taxon-name-part taxon-name-part-type="order">Diptera</tp:taxon-name-part></tp:taxon-name>, <tp:taxon-name><tp:taxon-name-part taxon-name-part-type="family">Mycetophilidae</tp:taxon-name-part></tp:taxon-name>); preliminary results.</article-title> <source>Norwegian Journal of Entomology</source> <volume>48</volume>: <fpage>231</fpage>–<lpage>235</lpage>. </mixed-citation></ref></ref-list></tp:taxon-treatment>
