# Supplementary material for: A new case of an Holarctic element in the Colombian Andes: first record of Cordyla Meigen (Diptera, Mycetophilidae) from the Neotropical region
Source: Zookeys. 2015 Sep 16;(520):87–108. doi: 10.3897/zookeys.520.6142 (PMC4591723; doi:10.3897/zookeys.520.6142)
Supplement: XML Treatment for Cordyla pseudopusilla [file zookeys.520.6142-treatment2.xml]

<!DOCTYPE tp:taxon-treatment
  PUBLIC "-//TaxonX//DTD Taxonomic Treatment Publishing DTD v0 20100105//EN" "tax-treatment-NSO.dtd">
<tp:taxon-treatment xmlns:tp="http://www.plazi.org/taxpub"><tp:treatment-meta><kwd-group><label>Taxon classification</label><kwd><named-content content-type="kingdom">Animalia</named-content></kwd><kwd><named-content content-type="order">Diptera</named-content></kwd><kwd><named-content content-type="family">Mycetophilidae</named-content></kwd></kwd-group><mixed-citation publication-type="journal"><person-group><name><surname>Kurina</surname><given-names>Olavi</given-names></name><name><surname>Oliveira</surname><given-names>Sarah Siqueira</given-names></name></person-group><article-title>A new case of an Holarctic element in the Colombian Andes: first record of <italic><tp:taxon-name><tp:taxon-name-part taxon-name-part-type="genus">Cordyla</tp:taxon-name-part></tp:taxon-name></italic> Meigen (<tp:taxon-name><tp:taxon-name-part taxon-name-part-type="order">Diptera</tp:taxon-name-part></tp:taxon-name>, <tp:taxon-name><tp:taxon-name-part taxon-name-part-type="family">Mycetophilidae</tp:taxon-name-part></tp:taxon-name>) from the Neotropical region</article-title><source>Zookeys</source><day>16</day><month>9</month><year>2015</year><volume>2015</volume><issue>520</issue><fpage>87</fpage><lpage>108</lpage><pub-id pub-id-type="doi">10.3897/zookeys.520.6142</pub-id></mixed-citation></tp:treatment-meta><tp:nomenclature><tp:taxon-name>
                        <tp:taxon-name-part taxon-name-part-type="genus">Cordyla</tp:taxon-name-part>
                        <tp:taxon-name-part taxon-name-part-type="species">pseudopusilla</tp:taxon-name-part>
                        <object-id xmlns:xlink="http://www.w3.org/1999/xlink" content-type="zoobank" xlink:type="simple">http://zoobank.org/1EF47BC4-2CCE-449D-B9D7-95165BBC79FA</object-id>
                    </tp:taxon-name><tp:taxon-status xmlns:xlink="http://www.w3.org/1999/xlink" xlink:type="simple">sp. n.</tp:taxon-status><xref ref-type="fig" rid="F4">Figs 10–11</xref><xref ref-type="fig" rid="F5">, 12–16</xref><xref ref-type="fig" rid="F6">, 17–19</xref><xref ref-type="fig" rid="F7">, 20–23</xref><xref ref-type="fig" rid="F13">, 38</xref><!--PageBreak--><!--PageBreak--></tp:nomenclature><tp:treatment-sec sec-type="type material"><title>Type material.</title><p><italic>Holotype.</italic> ♂, COLOMBIA Boyacá / SFF Iguaque El Níspero / <named-content xmlns:xlink="http://www.w3.org/1999/xlink" content-type="dwc:verbatimCoordinates" xlink:type="simple">05°38'N 73°31'W</named-content> 2730 m / Malaise 1 13-28.x.2001 / P. Reina Leg. M. 2475 [<abbrev xmlns:xlink="http://www.w3.org/1999/xlink" content-type="institution" xlink:title="Instituto de Investigación de Recursos Biológicos Alexander von Humboldt, Villa de Leyva, Boyacá, Colombia" xlink:type="simple">IAvH</abbrev>]. <italic>Paratypes.</italic> 1♂, same as holotype except 28.x-14.xi.2001, M. 2482 [<abbrev xmlns:xlink="http://www.w3.org/1999/xlink" content-type="institution" xlink:title="Instituto de Investigación de Recursos Biológicos Alexander von Humboldt, Villa de Leyva, Boyacá, Colombia" xlink:type="simple">IAvH</abbrev>]; 1♂ 2♀♀, same as holotype except 2 07-21.xii.2001, M. 2585 [1♂ 1♀ at <abbrev xmlns:xlink="http://www.w3.org/1999/xlink" content-type="institution" xlink:title="Museu de Zoologia da Universidade de São Paulo, São Paulo, Brazil" xlink:type="simple">MZUSP</abbrev>, 1♀ at <abbrev xmlns:xlink="http://www.w3.org/1999/xlink" content-type="institution" xlink:title="Instituto de Investigación de Recursos Biológicos Alexander von Humboldt, Villa de Leyva, Boyacá, Colombia" xlink:type="simple">IAvH</abbrev>]; 1♂ 1♀, same as holotype except 19.i-03.ii.2002, M. 3067 [<abbrev xmlns:xlink="http://www.w3.org/1999/xlink" content-type="institution" xlink:title="Institute of Agricultural and Environmental Sciences, Estonian University of Life Sciences [former Institute of Zoology and Botany], Tartu, Estonia" xlink:type="simple">IZBE</abbrev>]; 1♂, same as holotype except 3-18.ii.2002, M. 3068 [<abbrev xmlns:xlink="http://www.w3.org/1999/xlink" content-type="institution" xlink:title="Instituto de Investigación de Recursos Biológicos Alexander von Humboldt, Villa de Leyva, Boyacá, Colombia" xlink:type="simple">IAvH</abbrev>].</p></tp:treatment-sec><tp:treatment-sec sec-type="Description"><title>Description.</title><p><bold>Male</bold> (Fig. <xref ref-type="fig" rid="F4">10</xref>). Total length 2.9–3.4, 3.2 [3.4] mm (n=5).</p><fig id="F4" position="float" orientation="portrait"><label>Figures 10–11.</label><caption><p><italic><tp:taxon-name><tp:taxon-name-part taxon-name-part-type="genus">Cordyla</tp:taxon-name-part> <tp:taxon-name-part taxon-name-part-type="species">pseudopusilla</tp:taxon-name-part></tp:taxon-name></italic> sp. n. <bold>10</bold> male habitus <bold>11</bold> head with antennae and maxillary palpi, closer view. Scale bars: 1 mm (<bold>10</bold>) and 0.2 mm (<bold>11</bold>).</p></caption><graphic xmlns:xlink="http://www.w3.org/1999/xlink" xlink:href="zookeys-520-087-g004.jpg" position="float" orientation="portrait" xlink:type="simple" id="oo_56914.jpg"/></fig><p><bold>Head</bold> (Fig. <xref ref-type="fig" rid="F4">11</xref>) dark yellow, mouthparts somewhat paler. Two ocelli encircled by brown areas, close to compound eyes. All three visible palpal segments (Fig. <xref ref-type="fig" rid="F4">11</xref>) setose, swollen antepenultimate segment light brown to brown, succeeding segments pale. 4<sup>th</sup> segment slightly widening apically, 5<sup>th</sup> segment apically tapering. Swollen palpal segment 1.8–2.2, 2.0 [1.8] times as long as broad medially from lateral view, and as long as height of compound eye. Ratios of three apical palpomeres 1.0: 0.8: 1.0. Antenna with 2+10 segments. Scape and pedicel yellow, flagellum somewhat darker, all with brown setosity. Scape elongate cup-shaped, 1.9–2.3, 2.1 [2.0] times as long as wide apically. Pedicel cup-shaped, 0.6–0.8, 0.7 [0.6] times as long as wide apically. Flagellomeres rectangular, about twice as wide as long. Apical flagellomere conical, about 2.2 times as long as wide basally. <bold>Thorax</bold> yellow, mesonotum medially somewhat darker. Hind margin of laterotergite narrowly brown. Katepisternum lighter. Anterior part of mesepimeron with a brown patch leaving anteroapical corner yellow. Haltere with a pale knob, stem basally pale and darker. All setosity on thorax brown. Scutum entirely covered with decumbent setae, scutellum with setae including two pairs of marginal bristles, laterals considerably shorter than internals. Antepronotum with setae including 5–7 [7] bristles, proepisternum with setae including 4–7 [7] bristles. Anepisternum with 4 bristles at hind margin and with ca. 40 setae on its upper two thirds. Mesepimeron and katepisternum bare. Laterotergite with 2–3 [3] bristles medially and ca. 10 setae along upper margin. Mediotergite bare. Metepisternum with 5–6 [5] bristles and ca. 10 setae. <bold>Wing</bold> with yellowish tinge, otherwise clear. Length 2.2–2.5, 2.4 [2.4] mm (n=10). Ratio of length to width 2.4–2.7, 2.6 [2.4]. All veins light brown. Radial veins seem darker because of setae on both surfaces; other veins bare. Crossvein r-m apically disjunct. M1+2 5–6 times as long as r-m. M2 not reaching wing margin, broken 0.5–0.7, 0.6 [0.5] times of M1+2 length before it. M1 and M4 apically very faint. Posterior fork begins clearly before anterior fork. <bold>Legs</bold> yellow, hind femora slightly infuscated at apical fifth. Tarsi seem darker because of dense brown setae. Hind coxa with 2–3 [3] posterolateral bristles basally, with one posterior bristle apically, and with ca. 10 weaker setae along posterolateral margin. Ratio of femur to tibia for fore-, mid- and hind legs: 1.5–1.6, 1.6 [1.5]; 1.0–1.1, 1.1 [1.1]; 1.0, 1.0 [1.0]. Ratio tibia to first tarsomere for fore-, mid- and hind legs: 1.0–1.1, 1.0 [1.0]; 1.1–1.3, 1.2 [1.1]; 1.4–1.5, 1.5 [1.4]. Fore-tibia with a spur about 0.5–0.6, 0.5 [0.6] <!--PageBreak-->of fore basitarsus; mid-tibia with anterior spur about 0.3, 0.3 [0.3] and with posterior spur about 0.6–0.7, 0.7 [0.7] of mid basitarsus; hind tibia with anterior spur about 0.5 and with posterior spur about 0.6 of hind basitarsus. <bold>Abdomen</bold> with first segment light brown, and 2–4 segments dorsally brownish, laterally yellow and ventrally pale yellow; succeeding segments entirely brown. <bold>Terminalia</bold> (Figs <xref ref-type="fig" rid="F5">12</xref>–<xref ref-type="fig" rid="F6">19</xref>) with basal part of gonocoxite and cerci yellow; apical part of gonocoxite slightly darker; dorsal branch of gonostylus yellow; ventral and medial branches of gonostylus brown. Sternite 8 oblong, apical fourth conical, apex truncated, basal half membranous and bare, setae on apical quarter somewhat stronger than other setae, two apical setae well deviating from other setosity. Gonocoxite subquadrate, with narrow ventral incision about half height of gonocoxite. Ventral medial margin of gonocoxite apically angular and with membranous formations dorsad from the ventral surface of gonocoxite. Dorsal medial margin of gonocoxite simple. Cerci setose, setae on medial margin slightly stronger, deviating from other setosity; clearly separated, prolonged, subapically somewhat constricted, not protruding over gonocoxite. Basal half of gonocoxite bare, apical half with strong bristles. Dorsal branch of gonostylus elongated, tapering, without sclerotized comb, dorsal surface with homogeneous setosity. Ventral branch of gonostylus bare, about half as long as dorsal branch, with serrated lateral margin. Apical corners of ventral branch of gonostylus drawn out to small lobes: ventral wider and rounded, dorsal <!--PageBreak-->narrow. Dorsal margin of ventral branch of gonostylus with wide and shallow incision. Medial branch of gonostylus divided into two lobes: 1) ventral lobe with three apical protrusions separated by concavities (ventral finger-like protrusion well discernible at <!--PageBreak-->internal view), internal surface with one strong and three weaker setae, and 2) dorsal lobe curved, tapering, as long as the medial protrusion of ventral lobe and with three medial setae. Epiproct apically rounded, covered with small setulae. Hypoproct indiscernible.</p><fig id="F5" position="float" orientation="portrait"><label>Figures 12–16.</label><caption><p><italic><tp:taxon-name><tp:taxon-name-part taxon-name-part-type="genus">Cordyla</tp:taxon-name-part> <tp:taxon-name-part taxon-name-part-type="species">pseudopusilla</tp:taxon-name-part></tp:taxon-name></italic> sp. n., male terminalia. <bold>12</bold> ventral view <bold>13</bold> lateral view <bold>14</bold> dorsal view <bold>15</bold> sternite VIII, ventral view <bold>16</bold> ventromedial incision of gonocoxite, ventral view. Scale bars: 0.1 mm (<bold>12, 13, 14, 15</bold>) and 0.05 mm (<bold>16</bold>). Abbreviations: <abbrev xmlns:xlink="http://www.w3.org/1999/xlink" xlink:type="simple">cerc<def><p> = cercus</p></def></abbrev>; <abbrev xmlns:xlink="http://www.w3.org/1999/xlink" xlink:type="simple">epi<def><p> = epiproct</p></def></abbrev>; <abbrev xmlns:xlink="http://www.w3.org/1999/xlink" xlink:type="simple">gc<def><p> = gonocoxite</p></def></abbrev>; <abbrev xmlns:xlink="http://www.w3.org/1999/xlink" xlink:type="simple">gst d<def><p> = dorsal branch of gonostylus</p></def></abbrev>; <abbrev xmlns:xlink="http://www.w3.org/1999/xlink" xlink:type="simple">gst m<def><p> = medial branch of gonostylus</p></def></abbrev>; <abbrev xmlns:xlink="http://www.w3.org/1999/xlink" xlink:type="simple">gst v<def><p> = ventral branch of gonostylus</p></def></abbrev>; <abbrev xmlns:xlink="http://www.w3.org/1999/xlink" xlink:type="simple">st VIII<def><p> = sternite VIII</p></def></abbrev>.</p></caption><graphic xmlns:xlink="http://www.w3.org/1999/xlink" xlink:href="zookeys-520-087-g005.jpg" position="float" orientation="portrait" xlink:type="simple" id="oo_56915.jpg"/></fig><fig id="F6" position="float" orientation="portrait"><label>Figures 17–19.</label><caption><p><italic><tp:taxon-name><tp:taxon-name-part taxon-name-part-type="genus">Cordyla</tp:taxon-name-part> <tp:taxon-name-part taxon-name-part-type="species">pseudopusilla</tp:taxon-name-part></tp:taxon-name></italic> sp. n., gonostylus <bold>17</bold> ventral view <bold>18</bold> anterior view of medial branch <bold>19</bold> internal view. Scale bars: 0.05 mm. Abbreviations: <abbrev xmlns:xlink="http://www.w3.org/1999/xlink" xlink:type="simple">gst d<def><p> = dorsal branch of gonostylus</p></def></abbrev>; <abbrev xmlns:xlink="http://www.w3.org/1999/xlink" xlink:type="simple">gst m dl<def><p> = dorsal lobe of medial branch of gonostylus</p></def></abbrev>; <abbrev xmlns:xlink="http://www.w3.org/1999/xlink" xlink:type="simple">gst m vl<def><p> = ventral lobe of medial branch of gonostylus</p></def></abbrev>; <abbrev xmlns:xlink="http://www.w3.org/1999/xlink" xlink:type="simple">gst v<def><p> = ventral branch of gonostylus</p></def></abbrev>.</p></caption><graphic xmlns:xlink="http://www.w3.org/1999/xlink" xlink:href="zookeys-520-087-g006.jpg" position="float" orientation="portrait" xlink:type="simple" id="oo_56916.jpg"/></fig><p><bold>Female.</bold> Total length 3.6–3.7, 3.6 mm (n=3). Wing length 2.4–2.5, 2.4 mm. Ratio of length to width 2.4–2.6, 2.5. Antennae 2+9 segments. In setosity and coloration similar to male. Terminalia (Figs <xref ref-type="fig" rid="F7">20–23</xref>) light brown. Cercus two-segmented: apical segment small, sunken into basal segment, with 2-3 long setae deviating from other setosity; basal segment long ovate, slightly sinusoidal and considerably wider than apical segment. Gonapophysis VIII membranous, visible in dorsal view. Tergite VIII rectangular, subequal to length of basal segment of cercus, apically angular in lateral view, basally and apically well emarginated in dorsal view. Sternite VIII tapering lateroapically, with deep medial cleft in ventral view. Tergite VII longer than tergite VIII, basally and apically well emarginated in dorsal view. Sternite VII apically conical, subequal to length of tergite VII. Tergite VI apically rounded in lateral view and with apicodorsal incision.</p><fig id="F7" position="float" orientation="portrait"><label>Figures 20–23.</label><caption><p><italic><tp:taxon-name><tp:taxon-name-part taxon-name-part-type="genus">Cordyla</tp:taxon-name-part> <tp:taxon-name-part taxon-name-part-type="species">pseudopusilla</tp:taxon-name-part></tp:taxon-name></italic> sp. n. female terminalia. <bold>20</bold> lateral view <bold>21</bold> cerci, closer view <bold>22</bold> dorsal view <bold>23</bold> ventral view. Scale bars: 0.2 mm (<bold>20, 22, 23</bold>) and 0.05 mm (<bold>21</bold>). Abbreviations: <abbrev xmlns:xlink="http://www.w3.org/1999/xlink" xlink:type="simple">cerc<def><p> = cercus</p></def></abbrev>, <abbrev xmlns:xlink="http://www.w3.org/1999/xlink" xlink:type="simple">gp<def><p> = gonapophysis</p></def></abbrev>, <abbrev xmlns:xlink="http://www.w3.org/1999/xlink" xlink:type="simple">st<def><p> = sternite</p></def></abbrev>, <abbrev xmlns:xlink="http://www.w3.org/1999/xlink" xlink:type="simple">tg<def><p> = tergite</p></def></abbrev>.</p></caption><graphic xmlns:xlink="http://www.w3.org/1999/xlink" xlink:href="zookeys-520-087-g007.jpg" position="float" orientation="portrait" xlink:type="simple" id="oo_56917.jpg"/></fig><!--PageBreak--></tp:treatment-sec><tp:treatment-sec sec-type="Biology"><title>Biology.</title><p>Unknown.</p></tp:treatment-sec><tp:treatment-sec sec-type="Etymology"><title>Etymology.</title><p>The specific name is derived by the Greek prefix <italic>pseudo</italic>– from the Palaearctic species <italic><tp:taxon-name><tp:taxon-name-part taxon-name-part-type="genus">Cordyla</tp:taxon-name-part> <tp:taxon-name-part taxon-name-part-type="species">pusilla</tp:taxon-name-part></tp:taxon-name></italic> Edwards, 1925 to indicate their morphological similarity.</p></tp:treatment-sec><tp:treatment-sec sec-type="Comments"><title>Comments.</title><p>Belonging to the <italic><tp:taxon-name><tp:taxon-name-part taxon-name-part-type="genus">Cordyla</tp:taxon-name-part> <tp:taxon-name-part taxon-name-part-type="species">fusca</tp:taxon-name-part></tp:taxon-name></italic> species-group (cf. <xref ref-type="bibr" rid="B9">Kurina 2001</xref>), <italic><tp:taxon-name><tp:taxon-name-part taxon-name-part-type="genus">Cordyla</tp:taxon-name-part> <tp:taxon-name-part taxon-name-part-type="species">pseudopusilla</tp:taxon-name-part></tp:taxon-name></italic> sp. n. shares a 10-segmented flagellum and brown to dark brown swollen antepenultimate segment of palpus with five Palaearctic (viz. <italic><tp:taxon-name><tp:taxon-name-part taxon-name-part-type="genus">Cordyla</tp:taxon-name-part> <tp:taxon-name-part taxon-name-part-type="species">bomloensis</tp:taxon-name-part></tp:taxon-name></italic> Kjærandsen &amp; Kurina, 2004, <italic><tp:taxon-name><tp:taxon-name-part taxon-name-part-type="genus">Cordyla</tp:taxon-name-part> <tp:taxon-name-part taxon-name-part-type="species">brevicornis</tp:taxon-name-part></tp:taxon-name></italic> Staeger, 1840, <italic><tp:taxon-name><tp:taxon-name-part taxon-name-part-type="genus">Cordyla</tp:taxon-name-part> <tp:taxon-name-part taxon-name-part-type="species">geminata</tp:taxon-name-part></tp:taxon-name></italic> Sasakawa, 2005, <italic><tp:taxon-name><tp:taxon-name-part taxon-name-part-type="genus">Cordyla</tp:taxon-name-part> <tp:taxon-name-part taxon-name-part-type="species">pusilla</tp:taxon-name-part></tp:taxon-name></italic> and <italic><tp:taxon-name><tp:taxon-name-part taxon-name-part-type="genus">Cordyla</tp:taxon-name-part> <tp:taxon-name-part taxon-name-part-type="species">triloba</tp:taxon-name-part></tp:taxon-name></italic> Sasakawa, 2008) and three Nearctic (viz. <italic><tp:taxon-name><tp:taxon-name-part taxon-name-part-type="genus">Cordyla</tp:taxon-name-part> <tp:taxon-name-part taxon-name-part-type="species">neglecta</tp:taxon-name-part></tp:taxon-name></italic> Johannsen, 1912, <italic><tp:taxon-name><tp:taxon-name-part taxon-name-part-type="genus">Cordyla</tp:taxon-name-part> <tp:taxon-name-part taxon-name-part-type="species">recens</tp:taxon-name-part></tp:taxon-name></italic> Johannsen, 1912, <italic><tp:taxon-name><tp:taxon-name-part taxon-name-part-type="genus">Cordyla</tp:taxon-name-part> <tp:taxon-name-part taxon-name-part-type="species">scutellata</tp:taxon-name-part></tp:taxon-name></italic> Garrett, 1925) species. Within these, the new species is remarkably similar to <italic><tp:taxon-name><tp:taxon-name-part taxon-name-part-type="genus">Cordyla</tp:taxon-name-part> <tp:taxon-name-part taxon-name-part-type="species">pusilla</tp:taxon-name-part></tp:taxon-name></italic> and <italic><tp:taxon-name><tp:taxon-name-part taxon-name-part-type="genus">Cordyla</tp:taxon-name-part> <tp:taxon-name-part taxon-name-part-type="species">neglecta</tp:taxon-name-part></tp:taxon-name></italic>. All three species have the <!--PageBreak-->ventral branch of gonostylus subquadrate with emarginated dorsal margin. However, the emargination is more pronounced in <italic><tp:taxon-name><tp:taxon-name-part taxon-name-part-type="genus">Cordyla</tp:taxon-name-part> <tp:taxon-name-part taxon-name-part-type="species">pseudopusilla</tp:taxon-name-part></tp:taxon-name></italic> sp. n. The new species has the medial branch of the gonostylus with a curved dorsal lobe (straight in the other two species) and with deep concavities on the ventral lobe apically (more shallow in the other two species).</p></tp:treatment-sec><tp:treatment-sec><!--Section generated to contain objects referenced in tp:taxon-treatment.--><fig id="F13" position="float" orientation="portrait"><label>Figure 38.</label><caption><p>Collecting localities of <italic><tp:taxon-name><tp:taxon-name-part taxon-name-part-type="genus">Cordyla</tp:taxon-name-part></tp:taxon-name></italic> species in Colombian Andes. <bold>1</bold> “Parque Nacional Natural Farralones de Cali” <bold>2</bold> “Santuario de Flora y Fauna Otún Quimbaya” <bold>3</bold> “Santuario de Flora y Fauna Iguaque”.</p></caption><graphic xmlns:xlink="http://www.w3.org/1999/xlink" xlink:href="zookeys-520-087-g013.jpg" position="float" orientation="portrait" xlink:type="simple" id="oo_56923.jpg"/></fig></tp:treatment-sec><ref-list><ref id="B9"><mixed-citation xmlns:xlink="http://www.w3.org/1999/xlink" xlink:type="simple"><person-group><name name-style="western"><surname>Kurina</surname><given-names>O</given-names></name></person-group> (<year>2001</year>) <article-title>On the identification of Palaearctic species in the genus <italic><tp:taxon-name><tp:taxon-name-part taxon-name-part-type="genus">Cordyla</tp:taxon-name-part></tp:taxon-name></italic> Meigen (<tp:taxon-name><tp:taxon-name-part taxon-name-part-type="order">Diptera</tp:taxon-name-part></tp:taxon-name>, <tp:taxon-name><tp:taxon-name-part taxon-name-part-type="family">Mycetophilidae</tp:taxon-name-part></tp:taxon-name>); preliminary results.</article-title> <source>Norwegian Journal of Entomology</source> <volume>48</volume>: <fpage>231</fpage>–<lpage>235</lpage>. </mixed-citation></ref></ref-list></tp:taxon-treatment>
