# Supplementary material for: A new case of an Holarctic element in the Colombian Andes: first record of Cordyla Meigen (Diptera, Mycetophilidae) from the Neotropical region
Source: Zookeys. 2015 Sep 16;(520):87–108. doi: 10.3897/zookeys.520.6142 (PMC4591723; doi:10.3897/zookeys.520.6142)
Supplement: XML Treatment for Cordyla reducta [file zookeys.520.6142-treatment3.xml]

<!DOCTYPE tp:taxon-treatment
  PUBLIC "-//TaxonX//DTD Taxonomic Treatment Publishing DTD v0 20100105//EN" "tax-treatment-NSO.dtd">
<tp:taxon-treatment xmlns:tp="http://www.plazi.org/taxpub"><tp:treatment-meta><kwd-group><label>Taxon classification</label><kwd><named-content content-type="kingdom">Animalia</named-content></kwd><kwd><named-content content-type="order">Diptera</named-content></kwd><kwd><named-content content-type="family">Mycetophilidae</named-content></kwd></kwd-group><mixed-citation publication-type="journal"><person-group><name><surname>Kurina</surname><given-names>Olavi</given-names></name><name><surname>Oliveira</surname><given-names>Sarah Siqueira</given-names></name></person-group><article-title>A new case of an Holarctic element in the Colombian Andes: first record of <italic><tp:taxon-name><tp:taxon-name-part taxon-name-part-type="genus">Cordyla</tp:taxon-name-part></tp:taxon-name></italic> Meigen (<tp:taxon-name><tp:taxon-name-part taxon-name-part-type="order">Diptera</tp:taxon-name-part></tp:taxon-name>, <tp:taxon-name><tp:taxon-name-part taxon-name-part-type="family">Mycetophilidae</tp:taxon-name-part></tp:taxon-name>) from the Neotropical region</article-title><source>Zookeys</source><day>16</day><month>9</month><year>2015</year><volume>2015</volume><issue>520</issue><fpage>87</fpage><lpage>108</lpage><pub-id pub-id-type="doi">10.3897/zookeys.520.6142</pub-id></mixed-citation></tp:treatment-meta><tp:nomenclature><tp:taxon-name>
                        <tp:taxon-name-part taxon-name-part-type="genus">Cordyla</tp:taxon-name-part>
                        <tp:taxon-name-part taxon-name-part-type="species">reducta</tp:taxon-name-part>
                        <object-id xmlns:xlink="http://www.w3.org/1999/xlink" content-type="zoobank" xlink:type="simple">http://zoobank.org/8FBF8F6C-601E-4CE3-80D7-39E72B2108C5</object-id>
                    </tp:taxon-name><tp:taxon-status xmlns:xlink="http://www.w3.org/1999/xlink" xlink:type="simple">sp. n.</tp:taxon-status><xref ref-type="fig" rid="F8">Figs 24–25</xref><xref ref-type="fig" rid="F9">, 26</xref><xref ref-type="fig" rid="F10">, 27–31</xref><xref ref-type="fig" rid="F11">, 32–33</xref><xref ref-type="fig" rid="F12">, 34–37</xref><xref ref-type="fig" rid="F13">, 38</xref></tp:nomenclature><tp:treatment-sec sec-type="type material"><title>Type material.</title><p><italic>Holotype.</italic> ♂, COLOMBIA, Risaralda SFF / Otún Quimbaya Robledal / <named-content xmlns:xlink="http://www.w3.org/1999/xlink" content-type="dwc:verbatimCoordinates" xlink:type="simple">04°44'N 75°35'W</named-content> 1980 m /Malaise 04–20.iii.2003 / G. López Leg. M. 3686 [<abbrev xmlns:xlink="http://www.w3.org/1999/xlink" content-type="institution" xlink:title="Instituto de Investigación de Recursos Biológicos Alexander von Humboldt, Villa de Leyva, Boyacá, Colombia" xlink:type="simple">IAvH</abbrev>]. <italic>Paratypes.</italic> 1♂ 2♀♀, same as holotype [<abbrev xmlns:xlink="http://www.w3.org/1999/xlink" content-type="institution" xlink:title="Instituto de Investigación de Recursos Biológicos Alexander von Humboldt, Villa de Leyva, Boyacá, Colombia" xlink:type="simple">IAvH</abbrev>]; 1♂, Boyacá / SFF Iguaque El Níspero / <named-content xmlns:xlink="http://www.w3.org/1999/xlink" content-type="dwc:verbatimCoordinates" xlink:type="simple">05°38'N 73°31'W</named-content> 2730 m / Malaise 2 07-21.xii.2001 / P. Reina Leg. M. 2585 [<abbrev xmlns:xlink="http://www.w3.org/1999/xlink" content-type="institution" xlink:title="Instituto de Investigación de Recursos Biológicos Alexander von Humboldt, Villa de Leyva, Boyacá, Colombia" xlink:type="simple">IAvH</abbrev>]; 4♂♂ 2♀♀, Valle del Cauca / PNN Farallones de Cali / Cgto. La Meseta / <named-content xmlns:xlink="http://www.w3.org/1999/xlink" content-type="dwc:verbatimCoordinates" xlink:type="simple">03°34'N 76°40'W</named-content> 1960 m / Malaise 09-26.x.2003 / S. Sarria &amp; M. Losso Leg. M. 4548 [<abbrev xmlns:xlink="http://www.w3.org/1999/xlink" content-type="institution" xlink:title="Institute of Agricultural and Environmental Sciences, Estonian University of Life Sciences [former Institute of Zoology and Botany], Tartu, Estonia" xlink:type="simple">IZBE</abbrev>]; 1♂, Valle del Cauca / PNN Farallones de Cali / Cgto. La Meseta / <named-content xmlns:xlink="http://www.w3.org/1999/xlink" content-type="dwc:verbatimCoordinates" xlink:type="simple">03°34'N 76°40'W</named-content> 1960 m / Malaise 27.viii-10.ix.2003 / S. Sarria &amp; M. Losso Leg. M. 4549 [<abbrev xmlns:xlink="http://www.w3.org/1999/xlink" content-type="institution" xlink:title="Instituto de Investigación de Recursos Biológicos Alexander von Humboldt, Villa de Leyva, Boyacá, Colombia" xlink:type="simple">IAvH</abbrev>]; 1♂ 2♀♀, Valle de Cauca / PNN Farallones de Cali Cgto. / La Meseta <named-content xmlns:xlink="http://www.w3.org/1999/xlink" content-type="dwc:verbatimCoordinates" xlink:type="simple">03°34'N 76°40'W</named-content> 2200 m / Malaise 26.xi-10.xii.2003 / S. Sarria &amp; M. Losso Leg. M. 4562 [<abbrev xmlns:xlink="http://www.w3.org/1999/xlink" content-type="institution" xlink:title="Museu de Zoologia da Universidade de São Paulo, São Paulo, Brazil" xlink:type="simple">MZUSP</abbrev>]; 2♂♂, COLOMBIA, Risaralda SFF / Otún Quimbaya Robledal / <named-content xmlns:xlink="http://www.w3.org/1999/xlink" content-type="dwc:verbatimCoordinates" xlink:type="simple">04°44'N 75°35'W</named-content> 1980 m Malaise 20.iii-04.iv.2003 / G. López Leg. M. 3682 [<abbrev xmlns:xlink="http://www.w3.org/1999/xlink" content-type="institution" xlink:title="Museu de Zoologia da Universidade de São Paulo, São Paulo, Brazil" xlink:type="simple">MZUSP</abbrev>]; 1♀, Risaralda SFF / Otún Quimbaya Urapanera / <named-content xmlns:xlink="http://www.w3.org/1999/xlink" content-type="dwc:verbatimCoordinates" xlink:type="simple">04°44'N 75°35'W</named-content> 1960 m Malaise 20.iii–04.iv.2003 / G. López Leg. M. 3688 [<abbrev xmlns:xlink="http://www.w3.org/1999/xlink" content-type="institution" xlink:title="Instituto de Investigación de Recursos Biológicos Alexander von Humboldt, Villa de Leyva, Boyacá, Colombia" xlink:type="simple">IAvH</abbrev>]; 1♂ 3♀♀, Risaralda SFF / Otún Quimbaya Robledal / <named-content xmlns:xlink="http://www.w3.org/1999/xlink" content-type="dwc:verbatimCoordinates" xlink:type="simple">04°44'N 75°35'W</named-content> 1980 m Malaise 18.ii-04.iii.2003 / G. López Leg. M. 3699 [<abbrev xmlns:xlink="http://www.w3.org/1999/xlink" content-type="institution" xlink:title="Instituto de Investigación de Recursos Biológicos Alexander von Humboldt, Villa de Leyva, Boyacá, Colombia" xlink:type="simple">IAvH</abbrev>]; 1♀, Risaralda SFF / Otún Quimbaya Robledal / <named-content xmlns:xlink="http://www.w3.org/1999/xlink" content-type="dwc:verbatimCoordinates" xlink:type="simple">04°44'N 75°35'W</named-content> 1980 m Malaise 04-19.iv.2003 / G. López Leg. M. 3710 [<abbrev xmlns:xlink="http://www.w3.org/1999/xlink" content-type="institution" xlink:title="Instituto de Investigación de Recursos Biológicos Alexander von Humboldt, Villa de Leyva, Boyacá, Colombia" xlink:type="simple">IAvH</abbrev>]; 5♂♂ 3♀♀ COLOMBIA, Risaralda SFF / Otún Quimbaya Robledal / <named-content xmlns:xlink="http://www.w3.org/1999/xlink" content-type="dwc:verbatimCoordinates" xlink:type="simple">04°44'N 75°35'W</named-content> 1980 m Malaise 11-27.x.2003 / G. López Leg. M. 4182 [3♂♂ 2♀♀ <abbrev xmlns:xlink="http://www.w3.org/1999/xlink" content-type="institution" xlink:title="Museu de Zoologia da Universidade de São Paulo, São Paulo, Brazil" xlink:type="simple">MZUSP</abbrev>, 2♂♂ 1♀ <abbrev xmlns:xlink="http://www.w3.org/1999/xlink" content-type="institution" xlink:title="Institute of Agricultural and Environmental Sciences, Estonian University of Life Sciences [former Institute of Zoology and Botany], Tartu, Estonia" xlink:type="simple">IZBE</abbrev>].</p></tp:treatment-sec><tp:treatment-sec sec-type="Description"><title>Description.</title><p><bold>Male</bold> (Fig. <xref ref-type="fig" rid="F8">24</xref>). Total length 2.5–3.2, 2.9 [3.2] mm (n=10).</p><fig id="F8" position="float" orientation="portrait"><label>Figures 24–25.</label><caption><p><italic><tp:taxon-name><tp:taxon-name-part taxon-name-part-type="genus">Cordyla</tp:taxon-name-part> <tp:taxon-name-part taxon-name-part-type="species">reducta</tp:taxon-name-part></tp:taxon-name></italic> sp. n. <bold>24</bold> male habitus <bold>25</bold> head with antennae and maxillary palpi, closer view. Scale bars: 1 mm (<bold>24</bold>) and 0.2 mm (<bold>25</bold>).</p></caption><graphic xmlns:xlink="http://www.w3.org/1999/xlink" xlink:href="zookeys-520-087-g008.jpg" position="float" orientation="portrait" xlink:type="simple" id="oo_56918.jpg"/></fig><fig id="F9" position="float" orientation="portrait"><label>Figure 26.</label><caption><p><italic><tp:taxon-name><tp:taxon-name-part taxon-name-part-type="genus">Cordyla</tp:taxon-name-part> <tp:taxon-name-part taxon-name-part-type="species">reducta</tp:taxon-name-part></tp:taxon-name></italic> sp. n. <bold>26</bold> female wing. Scale bars: 0.5 mm.</p></caption><graphic xmlns:xlink="http://www.w3.org/1999/xlink" xlink:href="zookeys-520-087-g009.jpg" position="float" orientation="portrait" xlink:type="simple" id="oo_56919.jpg"/></fig><p><bold>Head</bold> (Fig. <xref ref-type="fig" rid="F8">25</xref>) dark yellow, mouthparts somewhat paler. Two ocelli encircled by brown areas, close to compound eyes. All three visible palpal segments (Fig. <xref ref-type="fig" rid="F8">25</xref>) setose, swollen antepenultimate segment dark yellow, succeeding segments pale. 4<sup>th</sup> segment slightly widening apically, 5<sup>th</sup> segment apically tapering. Swollen palpal segment 2.3–2.6, 2.4 [2.5] times as long as broad medially from lateral view, and 1.1–1.3, 1.2 [1.1] times as long as height of compound eye. Ratios of three apical palpomeres 1.0: 0.7: 1.0–1.1, 1.0 [1.1]. Antenna yellow with 2+12 segments. Scape and pedicel with brown setae, flagellum with somewhat paler setosity. Scape elongate cup-shaped, 1.8–2.2, 2.0 [1.9] times as long as wide apically. Pedicel cup-shaped, 0.7–0.9, 0.8 [0.9] times as long as wide apically. Flagellomeres rectangular, about twice as wide as long. Apical flagellomere conical, about 1.7 times as long as wide basally. <bold>Thorax</bold> <!--PageBreak-->yellow, mesonotum medially somewhat darker. Hind margin of laterotergite narrowly brown. Anterior part of mesepimeron with a brown patch. Haltere with knob apically pale and basally brownish, and pale stem. All setosity on thorax brown. Scutum entirely covered with decumbent setae, scutellum with setae including two pairs of marginal bristles, laterals considerably shorter than internals. Antepronotum with setae including 2–3 [3] bristles, proepisternum with setae including 3–5 [5] bristles. Anepisternum with 3–4 [4] bristles at hind margin and with ca. 45 setae on its upper two thirds. Mesepimeron and katepisternum bare. Laterotergite with 2 bristles and ca. 15 setae on upper half. Mediotergite bare. Metepisternum with 2–4 [4] bristles and ca. 10 setae. <bold>Wing</bold> with yellowish tinge, otherwise clear. Length 2.0–2.3, 2.2 [2.3] mm (n=10). Ratio of length to width 2.6–2.9, 2.7 [2.9]. All veins light brown. Radial veins seem darker because of setae on both surfaces; other veins bare, except about 5 setae on dorsal surface of M4. Crossvein r-m apically disjunct. M1+2 3–4 times as long as r-m. R5 slightly sinusoid. M2 not reaching wing margin, broken 0.7–1.0, 0.8 [0.9] times of M1+2 length before it. Posterior fork begins clearly beyond anterior fork. <bold>Legs</bold> yellow, hind femora slightly infuscated at apical fifth. Tarsi seem darker because of dense brown setae. Hind coxa with 2–4 [4] posterolateral bristles basally, with one posterior bristle apically, and with ca. 25 weaker setae along posterolateral margin. Ratio of femur to tibia for fore-, mid- and hind legs: 1.3–1.6, 1.4 [1.4]; 0.8–1.0, 0.9 [1.0]; 1.0, 1.0 [1.0]. Ratio tibia to first tarsomere for fore-, mid- and hind legs: 1.0–1.1, 1.0 [1.0]; 1.1–1.3, 1.2 [1.2]; 1.4, 1.4 [1.4]. Fore-tibia with a spur about 0.5–0.6, 0.5 [0.6] of fore basitarsus; mid-tibia with anterior spur about 0.3 and with posterior <!--PageBreak-->spur about 0.6–0.7, 0.7 [0.6] of mid basitarsus; hind tibia with anterior spur about 0.6 and with posterior spur about 0.6–0.7, 0.7 [0.6] of hind basitarsus. <bold>Abdomen</bold> with first 3 segments dorsally brownish, laterally yellow and ventrally pale yellow; succeeding segments brown, only slightly lighter laterally and ventrally. <bold>Terminalia</bold> (Figs <xref ref-type="fig" rid="F10">27</xref>–<xref ref-type="fig" rid="F11">33</xref>) with gonocoxite and cerci yellow; gonostylus brownish; sternite 8 seems brownish because of dense setosity. Sternite 8 oblong with truncated apex, basal third membranous and bare, setae on apical quarter somewhat stronger than rest of them. Gonocoxite subquadrate, with broad ventral incision about half of gonocoxite height. Ventral incision of gonocoxite with apically rounded basal hump about one third height of incision. Ventral medial margin of gonocoxite angular with apically pointed membranous formations dorsad from the ventral surface of gonocoxite. Dorsal medial margin of gonocoxite bulging. Cerci setose, setae on medial margin stronger, deviating from other setosity; clearly separated, prolonged, subapically somewhat constricted, not protruding over gonocoxite. Basal half of gonocoxite bare, apical half with strong bristles. Dorsal branch of gonostylus oblong, basally wider, apically slightly tapering, with a sclerotized comb of about one fifth branch height on its ventral surface. Setosity on basal two thirds more dense, leaving subapical area almost bare; apical setae slightly stronger than other setosity of the branch. Ventral branch of gonostylus bare, basally bulbous and apically rounded, slightly curved, longer than dorsal branch, with serrated lateral margin. Medial branch of gonostylus hump-backed, not divided into lobes but medially extended, and with 5–6 strong setae at medial margin ventrobasally. Epiproct abruptly narrowing subapically, with pointed apex, covered with small setulae. Hypoproct indiscernible.</p><fig id="F10" position="float" orientation="portrait"><label>Figures 27–31.</label><caption><p><italic><tp:taxon-name><tp:taxon-name-part taxon-name-part-type="genus">Cordyla</tp:taxon-name-part> <tp:taxon-name-part taxon-name-part-type="species">reducta</tp:taxon-name-part></tp:taxon-name></italic> sp. n., male terminalia. <bold>27</bold> ventral view <bold>28</bold> lateral view <bold>29</bold> dorsal view <bold>30</bold> ventromedial incision of gonocoxite, ventral view <bold>31</bold> sternite VIII, ventral view. Scale bars: 0.1 mm (<bold>27, 28, 29, 31</bold>) and 0.05 mm (<bold>30</bold>). Abbreviations: <abbrev xmlns:xlink="http://www.w3.org/1999/xlink" xlink:type="simple">cerc<def><p> = cercus</p></def></abbrev>; <abbrev xmlns:xlink="http://www.w3.org/1999/xlink" xlink:type="simple">epi<def><p> = epiproct</p></def></abbrev>; <abbrev xmlns:xlink="http://www.w3.org/1999/xlink" xlink:type="simple">gc<def><p> = gonocoxite</p></def></abbrev>; <abbrev xmlns:xlink="http://www.w3.org/1999/xlink" xlink:type="simple">gst d<def><p> = dorsal branch of gonostylus</p></def></abbrev>; <abbrev xmlns:xlink="http://www.w3.org/1999/xlink" xlink:type="simple">gst m<def><p> = medial branch of gonostylus</p></def></abbrev>; <abbrev xmlns:xlink="http://www.w3.org/1999/xlink" xlink:type="simple">gst v<def><p> = ventral branch of gonostylus</p></def></abbrev>; <abbrev xmlns:xlink="http://www.w3.org/1999/xlink" xlink:type="simple">st VIII<def><p> = sternite VIII</p></def></abbrev>.</p></caption><graphic xmlns:xlink="http://www.w3.org/1999/xlink" xlink:href="zookeys-520-087-g010.jpg" position="float" orientation="portrait" xlink:type="simple" id="oo_56920.jpg"/></fig><fig id="F11" position="float" orientation="portrait"><label>Figures 32–33.</label><caption><p><italic><tp:taxon-name><tp:taxon-name-part taxon-name-part-type="genus">Cordyla</tp:taxon-name-part> <tp:taxon-name-part taxon-name-part-type="species">reducta</tp:taxon-name-part></tp:taxon-name></italic> sp. n., gonostylus <bold>32</bold> internal view <bold>33</bold> ventral view. Scale bars: 0.05 mm. Abbreviations: <abbrev xmlns:xlink="http://www.w3.org/1999/xlink" xlink:type="simple">gc<def><p> = gonocoxite</p></def></abbrev>; <abbrev xmlns:xlink="http://www.w3.org/1999/xlink" xlink:type="simple">gst d<def><p> = dorsal branch of gonostylus</p></def></abbrev>; <abbrev xmlns:xlink="http://www.w3.org/1999/xlink" xlink:type="simple">gst m<def><p> = medial branch of gonostylus</p></def></abbrev>; <abbrev xmlns:xlink="http://www.w3.org/1999/xlink" xlink:type="simple">gst v<def><p> = ventral branch of gonostylus</p></def></abbrev>.</p></caption><graphic xmlns:xlink="http://www.w3.org/1999/xlink" xlink:href="zookeys-520-087-g011.jpg" position="float" orientation="portrait" xlink:type="simple" id="oo_56921.jpg"/></fig><p><bold>Female.</bold> Total length 2.5–3.4, 2.9 mm. Wing length 1.7–2.5, 2.1 mm. Ratio of length to width 2.4–2.7, 2.6. Antennae 2+9 segments. In setosity and coloration similar to male, except for entirely pale second abdominal segment. Both M1 and M2 not reaching wing margin, M4 extremely faint at its distal part (Fig. <xref ref-type="fig" rid="F9">26</xref>). Terminalia <!--PageBreak-->(Figs <xref ref-type="fig" rid="F12">34–37</xref>) light brown. Cercus two-segmented: apical segment small, with a few long setae deviating from other setosity, obliquely connected with basal segment; basal segment long ovate, sinusoidal and wider than apical segment, ventroapical corner drawn out to a setose small lobe. Gonapophysis VIII membranous, visible in ventral view, apically rounded. Tergite VIII rectangular, subequal to length of basal segment <!--PageBreak-->of cercus, apically angular, basally and apically emarginated in dorsal view. Sternite VIII tapering lateroapically, with deep medial cleft in ventral view. Tergite VII about twice as long as tergite VIII, apically widening and with apical incision in dorsal view. Sternite VII apically conical, subequal to length of tergite VII. Tergite VI apically emarginated in dorsal view.</p><fig id="F12" position="float" orientation="portrait"><label>Figures 34–37.</label><caption><p><italic><tp:taxon-name><tp:taxon-name-part taxon-name-part-type="genus">Cordyla</tp:taxon-name-part> <tp:taxon-name-part taxon-name-part-type="species">reducta</tp:taxon-name-part></tp:taxon-name></italic> sp. n. female terminalia. <bold>34</bold> lateral view <bold>35</bold> dorsal view <bold>36</bold> cerci, closer view <bold>37</bold> ventral view. Scale bars: 0.2 mm (<bold>34, 35, 37</bold>) and 0.05 mm (<bold>36</bold>). Abbreviations: <abbrev xmlns:xlink="http://www.w3.org/1999/xlink" xlink:type="simple">cerc<def><p> = cercus</p></def></abbrev>, <abbrev xmlns:xlink="http://www.w3.org/1999/xlink" xlink:type="simple">gp<def><p> = gonapophysis</p></def></abbrev>, <abbrev xmlns:xlink="http://www.w3.org/1999/xlink" xlink:type="simple">st<def><p> = sternite</p></def></abbrev>, <abbrev xmlns:xlink="http://www.w3.org/1999/xlink" xlink:type="simple">tg<def><p> = tergite</p></def></abbrev>.</p></caption><graphic xmlns:xlink="http://www.w3.org/1999/xlink" xlink:href="zookeys-520-087-g012.jpg" position="float" orientation="portrait" xlink:type="simple" id="oo_56922.jpg"/></fig></tp:treatment-sec><tp:treatment-sec sec-type="Biology"><title>Biology.</title><p>Unknown.</p></tp:treatment-sec><tp:treatment-sec sec-type="Etymology"><title>Etymology.</title><p>The specific name refers to the distally extremely reduced medial veins of the female wing: from Latin <italic>reducta</italic> meaning “distant”. An adjective.</p></tp:treatment-sec><tp:treatment-sec sec-type="Comments"><title>Comments.</title><p>By the structure of male terminalia, <italic><tp:taxon-name><tp:taxon-name-part taxon-name-part-type="genus">Cordyla</tp:taxon-name-part> <tp:taxon-name-part taxon-name-part-type="species">reducta</tp:taxon-name-part></tp:taxon-name></italic> sp. n. belongs to the <italic><tp:taxon-name><tp:taxon-name-part taxon-name-part-type="genus">Cordyla</tp:taxon-name-part> <tp:taxon-name-part taxon-name-part-type="species">fusca</tp:taxon-name-part></tp:taxon-name></italic> species-group (cf. <xref ref-type="bibr" rid="B9">Kurina 2001</xref>). In its 12-segmented flagellum and yellow to light brown swollen antepenultimate segment of palpus, the new species is similar to the Palaearctic <italic><tp:taxon-name><tp:taxon-name-part taxon-name-part-type="genus">Cordyla</tp:taxon-name-part> <tp:taxon-name-part taxon-name-part-type="species">flaviceps</tp:taxon-name-part></tp:taxon-name></italic> (Staeger, 1840) and Oriental <italic><tp:taxon-name><tp:taxon-name-part taxon-name-part-type="genus">Cordyla</tp:taxon-name-part> <tp:taxon-name-part taxon-name-part-type="species">borneoensis</tp:taxon-name-part></tp:taxon-name></italic> Kurina, 2005. <!--PageBreak-->The male terminalia of <italic><tp:taxon-name><tp:taxon-name-part taxon-name-part-type="genus">Cordyla</tp:taxon-name-part> <tp:taxon-name-part taxon-name-part-type="species">reducta</tp:taxon-name-part></tp:taxon-name></italic> sp. n. are remarkably different from these two species but otherwise resemble the Palaearctic <italic><tp:taxon-name><tp:taxon-name-part taxon-name-part-type="genus">Cordyla</tp:taxon-name-part> <tp:taxon-name-part taxon-name-part-type="species">fasciata</tp:taxon-name-part></tp:taxon-name></italic> Meigen, 1818 in having a similar outline to the ventral and dorsal branches of the gonostylus. However, the medial branch of the gonostylus is hump-backed and medially extended in <italic><tp:taxon-name><tp:taxon-name-part taxon-name-part-type="genus">Cordyla</tp:taxon-name-part> <tp:taxon-name-part taxon-name-part-type="species">reducta</tp:taxon-name-part></tp:taxon-name></italic> sp. n., while it has two small medial lobes in <italic><tp:taxon-name><tp:taxon-name-part taxon-name-part-type="genus">Cordyla</tp:taxon-name-part> <tp:taxon-name-part taxon-name-part-type="species">fasciata</tp:taxon-name-part></tp:taxon-name></italic> (cf. <xref ref-type="bibr" rid="B29">Zaitzev 2003</xref>: fig. 21–27). All studied female specimens have both medial veins of the wing distally extraordinary reduced (Fig. <xref ref-type="fig" rid="F9">26</xref>), unique among the species worldwide.</p><!--PageBreak--></tp:treatment-sec><tp:treatment-sec><!--Section generated to contain objects referenced in tp:taxon-treatment.--><fig id="F13" position="float" orientation="portrait"><label>Figure 38.</label><caption><p>Collecting localities of <italic><tp:taxon-name><tp:taxon-name-part taxon-name-part-type="genus">Cordyla</tp:taxon-name-part></tp:taxon-name></italic> species in Colombian Andes. <bold>1</bold> “Parque Nacional Natural Farralones de Cali” <bold>2</bold> “Santuario de Flora y Fauna Otún Quimbaya” <bold>3</bold> “Santuario de Flora y Fauna Iguaque”.</p></caption><graphic xmlns:xlink="http://www.w3.org/1999/xlink" xlink:href="zookeys-520-087-g013.jpg" position="float" orientation="portrait" xlink:type="simple" id="oo_56923.jpg"/></fig></tp:treatment-sec><ref-list><ref id="B9"><mixed-citation xmlns:xlink="http://www.w3.org/1999/xlink" xlink:type="simple"><person-group><name name-style="western"><surname>Kurina</surname><given-names>O</given-names></name></person-group> (<year>2001</year>) <article-title>On the identification of Palaearctic species in the genus <italic><tp:taxon-name><tp:taxon-name-part taxon-name-part-type="genus">Cordyla</tp:taxon-name-part></tp:taxon-name></italic> Meigen (<tp:taxon-name><tp:taxon-name-part taxon-name-part-type="order">Diptera</tp:taxon-name-part></tp:taxon-name>, <tp:taxon-name><tp:taxon-name-part taxon-name-part-type="family">Mycetophilidae</tp:taxon-name-part></tp:taxon-name>); preliminary results.</article-title> <source>Norwegian Journal of Entomology</source> <volume>48</volume>: <fpage>231</fpage>–<lpage>235</lpage>. </mixed-citation></ref><ref id="B29"><mixed-citation xmlns:xlink="http://www.w3.org/1999/xlink" xlink:type="simple"><person-group><name name-style="western"><surname>Zaitzev</surname><given-names>AI</given-names></name></person-group> (<year>2003</year>) <article-title>Fungus gnats (<tp:taxon-name><tp:taxon-name-part taxon-name-part-type="order">Diptera</tp:taxon-name-part></tp:taxon-name>, <tp:taxon-name><tp:taxon-name-part taxon-name-part-type="superfamily">Sciaroidea</tp:taxon-name-part></tp:taxon-name>) of the fauna of Russia and adjacent regions. Part II.</article-title> <source>An international Journal of Dipterological Research</source> <volume>14</volume>: <fpage>77</fpage>–<lpage>386</lpage>.</mixed-citation></ref></ref-list></tp:taxon-treatment>
